# Supplementary material for: Effects of lactoferrin on intestinal flora of metabolic disorder mice
Source: BMC Microbiol. 2022 Jul 22;22:181. doi: 10.1186/s12866-022-02588-w (PMC9306164; doi:10.1186/s12866-022-02588-w)
Supplement: Supplementary file 1 — Additional file 1. [file 12866_2022_2588_MOESM1_ESM.xlsx]

## Sheet: Body weight
	Body weight
K	M	Y2
26	31	29
27	32	29
27	32	30
28	33	31
29	35	32
29	36	33
30	37	34

## Sheet: Visceral adipose ratio 
	Visceral adipose percentage
K	M	Y2
0.001929	0.011571	0.0090691
0.002709	0.011861	0.0070871
0	0.00782308	0.0116036
0.00174615	0.0145152	0.00583462
0.00354545	0.0127156	0.00829231
0.00214	0.0129321	0.00966
0.0041	0.0106	0.005
